# Supplementary material for: Generalisation and specialisation in hoverfly (Syrphidae) grassland pollen transport networks revealed by DNA metabarcoding
Source: J Anim Ecol. 2018 Apr 16;87(4):1008–21. doi: 10.1111/1365-2656.12828 (PMC6032873; doi:10.1111/1365-2656.12828)
Supplement: Supplementary file 1 [file JANE-87-1008-s001.xlsx]

## Sheet: Sheet1
Appendix S1 Study site names, study site codes, location, area and altitude
Site Name	Site Code	British National Grid Reference	Latitude	Longitude	Area (ha)	Altitude (m)
Rhosydd Castell Du a Phlas y Betws	CAD	SN654117	51.7877	-3.95287	1.79	155
Caeau Heol y Llidiart Coch	LLC	SN711213	51.8753	-3.87386	0.4	209
Rhos Cruglas	RHC	SN683240	51.8989	-3.91554	3.7	170
Caeau Tir Mawr	TRE	SN650205	51.8667	-3.9621	2.8	193
