# Supplementary material for: Generalisation and specialisation in hoverfly (Syrphidae) grassland pollen transport networks revealed by DNA metabarcoding
Source: J Anim Ecol. 2018 Apr 16;87(4):1008–21. doi: 10.1111/1365-2656.12828 (PMC6032873; doi:10.1111/1365-2656.12828)
Supplement: Supplementary file 2 [file JANE-87-1008-s002.xlsx]

## Sheet: Results Early Period
Appendix S2 Number of DNA sequences ascribed to each plant taxonomic group for hoverflies caught at four grasslands in west Wales between June 1 and July 15 2014 (for location codes, see SI1). Each sample has a site code, followed by E (early) or L (late), and the species name and sex.
Plant Species/Genus/Family	CAD E1 Eristalis nemorum female	CAD E10 Eristalis nemorum male	CAD E11 Eristalis pertinax Female	CAD E2 Eristalis pertinax male	CAD E3 Eristalis horticola female	CAD E4 Eristalis intricaria female	CAD E5 Eristalis horticola male	CAD E6 Eristalis pertinax female	CAD E7 Eristalis arbustorum female	CAD E8 Eristalis horticola female	CAD E9 Eristalis nemorum female	LLC E1 Eristalis pertinax male	LLC E10 Eristalis pertinax female	LLC E11 Eristalis horticola male	LLC E12 Eristalis pertinax female	LLC E 13 Eristalis horticola female	LLc E 14 Eristalis pertinax male	LLC E2 Eristalis horticola female	LLC E 3 Eristalis nemorum male	LLC E4 Eristalis pertinax female	LLC E 5 Eristalis horticola female	LLC E6 Eristalis horticola male	LLC E 7 Eristalis nemorum male	LLC E8 Eristalis nemorum male	LLC E 9 Eristalis pertinax female	RHCE1 Eristalis nemorum female	RHCE10 Eristalis arbustorum male	RHCE11 Eristalis horticola female	RHCE12 Eristalis nemorum male	RHCE13 Eristalis horticola male	RHCE14 Eristalis horticola female	RHCE15 Eristalis arbustorum male	RHCE16 Eristalis nemorum female	RHCE17 Eristalis arbustorum male	RHCE18 Eristalis horticola female	RHCE19 Eristalis horticola female	RHCE2 Eristalis nemorum male	RHCE20 Eristalis nemorum male	RHCE21 Eristalis horticola female	RHCE22 Eristalis arbustorum female	RHCE4 Eristalis horicola male	RHCE5 Eristalis arbustorum male	RHCE6 Eristalis nemorum male	RHCE7 Eristalis nemorum male	RHCE8 Eristalis nemorum female	RHCE9 Eristalis horticola male	TREE1 Eristalis horticola female	TREE2 Eristalis horticola female	TREE3 Eristalis nemorum male
Acer sp	0	0	0	0	0	0	0	0	0	0	0	0	0	0	0	1	0	0	0	0	0	0	0	0	17	0	0	0	0	0	0	0	0	0	0	0	0	0	0	0	0	0	0	0	0	0	0	0	0
Apiaceae	0	4	0	19	4	0	3	2	1	0	28	0	2	18	0	19	926	7	9	4	3580	1	8	3	37	3139	3594	366	82	231	329	497	410	412	81	544	248	257	1705	240	1178	3	62	108	33	764	1	5	0
Asteraceae sp	0	0	0	0	0	0	0	0	0	0	5	0	0	0	0	0	1	0	0	0	0	0	0	0	0	46	0	0	1	0	0	0	0	2	0	0	0	0	0	1	0	0	0	0	5	0	0	0	0
Brassica sp	0	0	0	8	0	7	28	340	0	10	0	0	0	0	0	0	0	0	0	0	0	0	0	0	0	0	0	0	0	0	0	0	0	0	0	0	1	1	0	0	0	0	0	1	0	0	0	0	0
Caltha palustris	0	0	0	0	0	0	0	0	0	0	0	0	0	0	0	0	0	0	0	0	0	0	0	0	0	14	0	0	0	0	0	0	0	0	0	0	0	0	0	0	0	0	0	0	0	0	0	0	0
Capsella bursa-pastoris	0	0	0	0	0	0	0	0	0	0	0	0	0	0	0	0	0	0	0	0	0	0	0	0	0	0	0	0	0	0	0	0	0	0	0	0	0	0	0	0	0	0	0	72	0	0	0	0	0
Cardueae	0	0	0	8	0	2	19	0	0	0	0	0	2	0	0	6	0	87	32	0	0	11	264	74	225	1990	120	58	114	37	263	159	3910	0	8	7	48	109	30	2	63	0	82	0	166	20	0	3	41
Cerastium sp	0	0	0	0	0	0	0	0	0	0	0	0	0	0	0	0	0	0	0	0	0	0	0	0	0	0	34	0	0	0	0	0	0	0	0	0	0	0	0	0	0	0	0	0	0	0	0	0	0
Cichorieae	0	0	0	0	0	0	0	0	0	0	372	0	0	0	0	10	0	0	0	0	0	0	0	0	0	22	1619	1	62	0	0	3	5	5	16	0	0	15	3	0	6	0	24	7	14	8	0	0	0
Crataegus monogyna	0	0	2	6	0	0	0	0	0	0	0	0	0	0	0	9	3	0	0	0	0	0	0	0	54	0	0	0	0	0	8	0	0	0	0	14	0	11	0	0	4	0	0	0	0	0	0	0	0
Crepis spp	0	0	0	0	0	10	8	5	0	0	0	0	0	0	0	0	0	0	0	0	0	0	0	0	0	0	0	0	0	0	0	0	0	0	0	0	0	0	0	6	0	0	0	0	0	0	0	0	0
Dactylorhiza spp	0	0	0	0	0	0	0	1	0	0	0	0	0	0	0	0	0	0	0	0	0	0	0	0	0	0	0	0	4680	0	0	0	0	0	0	0	0	0	0	0	0	0	0	0	0	0	0	0	0
Filipendula ulmaria	0	0	0	0	0	0	0	0	0	0	0	1	0	0	0	0	0	3	2	0	0	14	1	6	0	0	0	0	0	0	1	0	0	0	0	0	0	0	0	7	0	0	0	0	0	0	0	0	0
Galium palustre	0	0	0	0	0	0	0	0	0	0	0	0	0	0	0	0	0	0	0	0	0	0	0	0	0	53	0	0	0	3	1	11	19	33	51	3	6	0	0	0	0	0	0	0	0	0	0	0	0
Hypericum sp	0	0	0	0	0	0	0	0	0	0	0	0	0	0	0	0	0	0	0	0	0	0	0	0	0	37	0	0	0	0	0	0	0	0	0	0	0	0	0	0	0	0	0	0	0	0	0	0	0
Leontodon hispidus	0	0	0	0	0	0	0	0	0	0	0	0	0	0	0	0	0	0	0	0	0	0	0	0	0	343	0	0	2	0	0	0	7	14	0	1	7	5	0	1	0	0	0	54	10	0	0	0	0
Myosotis spp	0	0	0	0	0	0	0	0	0	0	0	0	0	0	0	0	0	0	0	0	0	0	0	0	0	102	0	0	5	0	0	0	0	6	0	0	0	0	0	0	0	0	2	9	4	0	0	0	0
Narthecium ossifragum	0	0	0	0	0	0	0	0	0	0	0	0	0	0	0	0	0	0	0	0	0	0	0	0	0	0	0	0	0	0	0	0	0	0	0	0	0	0	0	0	0	0	0	0	0	0	0	0	0
Plantago lanceolata	0	0	0	0	0	0	0	0	0	0	117	0	0	0	0	0	68	25	7	0	0	0	0	0	6	0	0	0	0	0	0	0	0	0	0	0	2	0	0	0	52	0	0	0	0	0	0	0	0
Poaceae	0	0	0	0	0	2	0	0	0	0	0	0	0	0	0	0	0	0	1	0	48	0	1	0	1	0	50	0	0	0	0	5	13	0	0	1	0	0	0	0	0	0	0	0	0	0	1	0	0
Potentilla sp	0	0	0	0	0	0	0	0	0	0	1	0	0	0	0	0	0	0	0	0	0	0	0	0	0	0	151	3	0	0	0	0	11	0	3	0	25	3	2	1	7	0	5	9	2352	167	0	0	0
Prunus spinosa	0	0	0	0	0	0	0	0	0	0	0	0	0	0	0	0	0	0	0	0	0	0	0	0	41	0	0	0	0	0	0	0	0	0	0	0	0	0	0	0	0	0	0	0	0	0	0	0	0
Ranunculus sp	0	6	1	0	2	26	0	16	30	0	13	6	0	417	0	31	55	0	0	0	38	0	6	0	1	216	50	6	93	3	14	9	87	631	8	5	99	258	9	88	23	0	12	311	354	54	0	3	5
Rosa sp	1	13	8	0	0	0	2	11	17	0	2	3	1	39	0	642	0	41	4	0	0	4	7	14	275	35	0	0	0	4	51	148	0	1	1	0	8	0	9	9	0	0	2	0	2	7	0	20	17
Rosaceae	0	0	0	0	0	0	0	0	0	0	0	0	0	0	0	36	55	0	0	0	0	0	0	0	51	13	1	0	0	0	0	0	0	0	0	0	0	0	0	0	0	0	0	0	0	0	1	0	0
Rubus fruticosus agg.	2252	874	2050	1426	1484	1051	1505	1731	2092	840	2313	1277	1652	1412	569	1211	0	1874	1599	617	1228	1879	1248	903	1885	6454	1	22	0	62	290	544	34	37	57	23	120	50	904	21	103	0	243	9	2	12	118	1381	1510
Salix sp	0	0	0	0	0	0	0	0	0	0	0	0	0	0	0	0	0	0	0	0	0	0	0	0	10	0	0	0	0	0	0	0	0	0	0	0	0	0	0	0	0	0	0	0	0	0	0	0	0
Sambucus nigra	0	0	74	84	0	0	60	541	0	0	0	60	9	144	0	413	1373	0	2	10	0	0	0	5	95	333	532	191	1	76	516	68	0	253	10	437	19	70	73	127	682	39	7	64	15	427	6	173	32
Senecio sp	0	36	0	0	0	17	0	0	72	0	50	0	0	0	0	0	0	0	0	0	0	0	0	0	0	10473	225	44	444	12	10	99	525	39	16	63	70	143	0	48	167	0	3	1452	163	45	0	0	0
Succisa pratensis	0	0	0	0	0	0	0	0	0	0	0	0	0	0	0	0	0	0	0	0	2	0	0	0	0	4	18	0	0	0	0	0	0	0	0	0	0	0	0	0	0	0	0	0	0	0	0	0	0
Taraxacum officinale agg.	0	0	0	0	0	0	0	0	0	0	0	0	0	0	0	0	39	0	0	0	0	0	0	0	0	0	0	0	5	0	0	0	0	0	0	5	0	291	0	0	0	0	0	0	0	0	0	0	0
Trifolium repens	0	0	0	0	0	0	0	0	0	0	0	0	0	0	0	0	0	0	0	0	0	0	0	0	0	0	0	0	0	0	0	22	5	0	0	0	0	0	0	0	0	0	0	0	9	8	0	0	0
Unknown	0	0	67	1	18	0	0	19	0	1	77	0	2	0	0	5	0	0	0	0	5	6	0	0	1	52	84	1	91	0	12	4	3	4	0	1	0	33	5	8	2	0	0	3	2	1	0	0	0
Urtica dioica	0	0	0	0	0	0	0	0	0	0	0	0	0	0	0	0	0	0	0	0	0	0	0	0	0	45	0	0	0	0	0	0	0	0	0	0	0	0	0	0	0	0	0	0	0	0	0	0	0
Valeriana sp	0	0	0	0	0	0	0	0	0	0	0	0	0	0	0	0	25	0	0	0	0	0	0	0	0	0	0	0	0	0	0	0	0	0	0	0	0	0	0	0	0	0	0	0	0	0	0	0	0
Viburnum opulus	0	0	0	0	0	0	0	0	0	0	0	0	0	0	0	0	0	0	0	0	0	0	0	0	0	0	0	0	0	0	3	0	0	0	0	19	0	0	5	0	32	0	0	0	0	4	3	9	0
Total Number of Sequences for individual insect	2253	933	2202	1552	1508	1115	1625	2666	2212	851	2978	1347	1668	2030	569	2383	2545	2037	1656	631	4901	1915	1535	1005	2699	23371	6479	692	5580	428	1498	1569	5029	1437	251	1123	653	1246	2745	559	2319	42	442	2099	3131	1517	130	1594	1605
[truncated: 7 more columns]

## Sheet: Results Late Period
Appendix ST2 Number of DNA sequences ascribed to each plant taxonomic group for hoverflies caught at four grasslands in west Wales between July 16 and August 31 2014 (for location codes, see ST1). Each sample has a site code, followed by E (early) or L (late), and the species name and sex.
Plant Species/Genus/Family	CADL10 Eristalis horticola male	CADL11 Eristalis nemorum male	CADL12 Eristalis nemorum male	CADL13 Eristalis horticola female	CADL14 Eristalis pertinax male	CADL15 Eristalis horticola male	CADL16 Eristlis intricaria female	CADL17 Eristalis pertinax male	CADL18 Eristalis pertinax male	CADL19 Eristalis horticola female	CADL2 Eristalis horticola female	CADL20 Eristalis horticola female	CADL21 Eristalis pertinax male	CADL22 Eristalis pertinax male	CADL23 Eristalis pertinax female	CADL24 Eristalis pertinax male	CADL25 Eristalis horticola male	CADL26 Eristalis tenax male	CADL27 Eristalis pertinax male	CADL29 Eristalis pertinax male	CADL3 Eristalis pertinax male	CADL30 Eristalis pertinax female	CADL31 Eristalis pertinax female	CADL32 Eristalis pertinax female	CADL33 Eristalis tenax male	CADL34 Eristalis pertinax female	CADL35 Eristalis pertinax female	CADL36 Eristalis nemorum female	CADL38 Eristalis pertinax male	CADL39 Eristalis pertinax female	CADL4 Eristalis pertinax female	CADL40 Eristalis tenax male	CADL41 Eristalis pertinax female	CADL42 Eristalis pertinax female	CADL43 Eristais pertinax male	CADL44 Eristais pertinax female	CADL5 Eristalis pertinax male	CADL6 Eristalis horticola female	CADL7 Eristalis horticola female	CADL8 Eristalis pertinax male	CADL9 Eristalis pertinax male	LLCL1 Eristalis horticola female	LLCL10 Eristalis tenax male	LLCL11 Eristlis pertinax male	LLCL13 Eristlis arbustorum female	LLCL14 Eristlis pertinax female	LLCL15 Erisalis pertinax female	LLCL16 Eristalis tenax male	LLCL17 Eristalis arbustorum female
Achillea millefolium	0	0	12	0	0	0	0	0	0	0	21	0	0	0	0	0	0	0	0	0	0	0	0	0	0	0	0	0	0	0	18	0	0	0	0	0	0	0	0	0	0	18	0	50	0	0	0	0	0
Apiaceae	0	0	0	0	0	0	1	0	0	4	34	0	1	0	0	0	0	0	0	0	47	0	2	0	2	34	2	20	3	0	66	1	1	2	2	2	0	0	5	12	1	42	20	999	80	167	476	9	4
Asteraceae	1	0	13	0	0	3	0	0	0	0	12	0	0	0	0	0	0	1	5	0	0	0	139	0	17	10	38	0	0	0	0	21	0	0	0	0	0	0	11	0	0	52	1	34	51	0	1	2	24
Brassicaceae	0	0	0	0	0	0	0	0	0	0	101	0	0	0	0	0	0	0	0	0	0	20	0	0	0	0	0	0	0	0	0	0	0	0	0	0	0	12	4	0	0	0	0	324	0	0	0	0	0
Buddleja sp.	0	0	0	0	0	0	0	0	0	0	6	0	0	0	0	0	0	0	0	0	0	0	0	0	0	0	0	0	0	0	0	0	0	0	0	0	0	0	0	0	0	0	0	0	0	0	0	0	0
Calluna vulgaris	0	0	0	0	0	0	0	0	0	0	16	0	0	0	0	0	0	0	0	0	473	0	2896	0	0	0	0	0	0	0	114	0	0	0	0	0	0	0	0	0	0	197	0	70	0	1	628	1	0
Capsella bursa-pastoris	0	0	0	0	0	0	0	0	0	0	0	0	0	0	0	0	0	0	0	0	0	0	0	0	0	0	0	0	0	0	0	0	0	0	0	0	0	0	0	0	0	0	0	0	0	0	0	0	0
Cardueae	20	1	141	33	29	0	353	16	0	150	740	36	10	0	10	14	2	52	18	15	1	22	184	41	38	36	56	333	18	25	45	74	0	9	93	61	21	155	349	15	5	24164	1279	4899	3457	988	877	2678	20041
Chenopodiaceae	0	0	0	0	0	0	0	0	0	0	0	0	0	0	0	0	0	0	0	0	0	0	0	0	0	0	0	0	0	0	0	0	0	0	0	0	0	0	0	0	0	0	0	0	0	0	0	0	0
Cichorieae	0	0	0	0	0	0	0	0	0	0	26	0	0	0	1	0	0	0	1	2	0	0	0	0	1	0	0	0	0	0	1	69	0	0	0	20	0	0	0	0	0	29	0	1	3	0	0	1	2
Clematis vitalba	0	0	0	0	0	0	0	0	0	0	27	0	0	0	0	0	0	0	0	0	288	0	0	0	0	0	0	0	0	0	0	0	0	0	0	0	0	0	0	0	0	0	0	0	0	0	0	0	0
Convulvulaceae	0	0	0	0	0	0	0	0	0	0	0	0	0	0	0	0	0	0	0	0	0	0	0	0	0	0	0	0	0	0	11	0	0	0	0	0	0	0	0	0	0	0	0	0	0	124	456	0	0
Crepis capillaris	0	0	0	0	0	0	0	0	0	0	0	0	0	0	0	0	0	0	0	0	0	0	0	0	0	0	0	0	0	0	0	0	0	0	0	0	0	0	0	0	0	0	0	0	0	0	0	0	0
Dactylorhiza spp	0	0	0	0	0	0	0	0	0	0	0	0	0	0	0	0	0	0	0	0	0	0	0	0	0	0	0	0	0	0	0	0	0	0	0	0	0	0	0	0	0	0	0	0	0	0	0	0	1
Digitalis purpurea	0	0	0	0	0	0	0	0	0	0	0	0	0	0	0	0	0	0	0	0	0	0	0	0	0	0	0	0	0	0	0	0	0	0	0	0	0	0	0	0	0	0	0	0	0	0	0	0	0
Euphorbia spp	0	0	0	0	0	0	0	0	0	0	0	0	0	0	0	0	0	0	0	0	0	0	0	0	0	0	0	0	0	0	0	0	0	0	0	0	0	0	0	0	0	0	0	0	0	0	0	0	0
Fabaceae	0	0	0	0	0	0	0	0	0	0	0	0	0	0	0	0	0	0	0	0	1	0	0	0	0	0	0	0	0	0	0	0	0	0	0	0	0	0	0	0	0	0	0	0	134	53	0	0	0
Filipendula ulmaria	0	0	3	8	0	0	8	0	2	20	212	0	0	0	0	0	0	1	0	0	0	0	0	254	0	0	2	4	0	0	30	0	0	0	0	0	0	16	28	1	0	14	4	420	252	0	144	21	630
Galium sp	0	0	0	0	0	0	0	0	0	0	0	0	0	0	0	0	0	0	0	0	0	0	0	0	0	0	0	0	0	0	0	0	0	0	0	0	0	0	0	0	0	0	0	0	0	0	0	0	1
Genista sp	0	0	0	0	0	0	0	0	0	0	0	0	0	0	0	0	0	0	0	0	0	0	0	0	0	0	0	0	0	0	0	0	0	0	0	0	0	0	0	0	0	0	0	0	0	0	0	0	0
Hedera helix	0	0	0	0	0	0	0	0	0	0	0	0	0	0	0	0	0	0	0	8	0	0	0	54	0	10	0	0	0	0	0	0	0	0	0	0	0	0	0	0	0	0	0	0	0	0	0	0	0
Hypericum sp	0	0	35	0	0	0	0	0	0	5	4	0	0	0	0	0	11	0	2	8	46	0	1	0	0	0	0	209	0	0	0	19	0	0	0	152	0	2	44	0	0	4	0	106	9508	357	528	16	11468
Iridaceae	0	0	0	0	0	0	0	0	0	0	0	0	0	0	0	0	0	0	0	0	0	0	0	0	0	0	0	0	0	0	0	0	0	0	0	0	0	0	0	0	0	0	0	0	0	0	0	0	0
Juncus sp	0	0	0	0	0	0	0	0	0	0	31	0	0	0	0	0	0	0	0	0	92	0	0	0	0	0	0	0	0	0	0	0	0	0	0	0	0	0	0	0	0	25	51	334	129	25	368	167	10
Lamiaceae	0	0	0	0	0	0	0	0	0	0	0	0	0	0	0	0	0	0	0	0	0	0	0	0	0	0	0	0	0	0	0	0	0	0	0	0	0	0	0	0	0	0	0	14	0	0	0	0	0
Lathyrus spp	0	0	0	0	0	0	0	0	0	0	0	0	15	0	0	0	0	0	0	0	0	0	0	0	0	0	0	0	0	0	0	0	0	0	0	0	0	0	0	0	0	0	0	0	0	0	0	0	0
Lauraceae	0	0	0	0	0	0	0	0	0	0	0	0	0	0	0	0	0	0	0	0	0	0	0	0	0	0	0	0	0	0	0	0	0	0	0	0	0	0	0	0	0	0	0	0	0	0	0	0	0
Lonicera sp	0	0	0	0	0	0	0	0	0	0	96	0	0	0	0	0	0	0	0	0	61	0	1	0	0	0	0	0	0	0	56	0	0	0	0	0	0	0	0	0	0	0	0	28	4	1	22	4	7
Lotus pedunculatus	0	0	0	0	0	0	0	0	0	0	16	0	0	0	0	0	0	0	0	0	0	0	0	0	0	0	0	0	0	0	0	0	0	0	0	0	0	0	0	0	0	0	0	0	0	0	0	0	0
Mentha sp	0	0	0	0	0	0	0	0	0	0	0	0	0	0	0	0	0	0	0	0	0	0	0	0	0	0	0	0	0	0	0	0	41	0	0	0	0	0	36	0	0	0	0	155	0	0	0	0	0
Menyanthes trifoliata	0	0	0	0	0	0	0	0	0	0	0	0	0	0	0	0	0	0	0	0	0	0	0	0	0	0	0	0	0	0	0	0	0	0	0	0	0	0	0	0	0	0	0	0	0	0	0	0	0
Narthecium ossifragum	0	0	0	0	0	0	0	0	0	0	0	0	0	0	0	0	0	0	0	0	0	0	0	0	0	0	0	0	0	0	0	0	0	0	0	0	0	0	0	0	0	0	0	0	0	0	0	0	0
Plantago lanceolata	0	0	0	0	0	0	0	0	0	0	16	6	0	0	0	0	0	0	2	0	0	0	0	0	11	2	0	183	0	24	16	24	0	4	12	0	0	0	0	0	0	53	0	261	0	479	0	0	0
Poaceae	0	0	0	0	0	0	0	1	0	0	0	13	0	0	0	0	0	0	0	0	24	0	123	8	2	28	0	0	0	1	30	4	3	0	18	0	0	0	0	0	0	7	8	0	0	104	62	98	0
Potentilla sp	0	0	0	0	0	0	0	0	0	0	0	0	0	0	0	1	0	0	0	0	0	0	0	0	0	0	0	0	0	0	0	31	0	0	9	0	0	0	0	0	0	0	0	0	4	1	11	0	0
Quercus sp	0	0	0	0	0	0	0	0	0	0	0	0	0	0	0	0	0	0	0	0	1	0	0	0	0	0	0	0	0	0	0	0	0	0	0	0	0	0	0	0	0	0	0	0	4	22	0	0	0
Ranunculaceae	0	0	0	0	0	0	0	0	0	0	7	0	0	0	0	0	0	0	0	0	0	0	0	0	0	0	0	0	0	0	0	0	0	0	0	0	0	0	0	0	0	5	0	0	0	0	29	0	0
Ranunculus sp	0	0	0	0	0	0	0	0	0	0	11	0	0	0	0	0	0	0	0	0	0	0	0	0	0	0	0	0	0	0	0	0	0	0	0	0	0	0	0	0	0	24	4	0	7	3	1	1	2
Rosaceae	2	0	1	2	10	1	2	0	10	15	7	1	3	0	0	1	0	0	0	2	2	3	0	0	0	0	0	1	6	1	5	2	0	3	0	4	0	2	5	2	3	1	0	0	2	0	1	0	0
Rubus fruticosus agg.	51	5	97	543	517	130	354	25	462	951	2248	201	90	47	96	169	39	7	10	16	2787	37	290	9	0	8	0	54	105	5	3918	19	13	0	0	29	57	30	375	539	83	775	10	2398	643	1993	2530	241	1879
Senecio sp	0	3	236	21	0	0	0	3	0	0	11	0	0	0	4	0	0	0	0	0	0	0	0	0	0	0	0	85	0	0	0	0	9	0	0	0	0	0	0	0	0	0	0	0	88	8	1	1	1
Silene sp	0	0	0	0	0	0	0	0	0	0	0	0	0	0	0	0	0	0	0	0	0	0	0	0	0	0	0	0	0	0	0	0	0	0	0	0	0	0	0	0	0	0	0	0	0	0	0	0	0
Sonchus sp	0	0	0	0	0	0	0	0	0	0	0	0	0	0	0	0	0	0	0	0	0	0	0	0	0	0	0	0	0	0	0	0	0	0	0	0	0	0	0	0	0	0	0	0	2	0	43	0	0
Succisa pratensis	1056	47	1083	1676	3664	2664	2441	1300	3556	3341	23084	2244	589	641	1809	2220	281	596	533	55	25710	1533	9543	763	657	392	437	1173	1805	1794	24433	3136	316	91	519	1652	1041	2111	810	2209	479	2583	1277	19764	4024	11253	24745	13321	4929
Taraxacum officinale agg.	0	0	0	0	0	0	0	0	0	0	0	0	0	0	0	0	0	0	0	0	0	0	0	0	0	0	0	0	0	0	0	0	0	0	0	0	0	0	0	0	0	0	0	0	103	0	2	0	0
Trifolium sp	0	0	0	15	0	0	0	0	0	0	0	0	0	0	0	0	0	0	0	0	0	0	0	0	0	0	0	0	0	0	55	0	0	0	0	0	0	0	0	0	0	0	17	0	0	0	0	0	0
Ulex sp	0	0	0	0	0	0	0	0	0	0	0	0	0	0	0	0	0	0	0	0	0	0	0	0	0	7	0	0	0	0	0	0	0	13	0	30	0	0	0	0	0	0	0	0	0	0	0	0	0
Unknown	0	0	21	4	12	1	9	3	6	18	248	3	5	0	0	10	0	0	1	12	93	3	9	1	0	0	52	7	17	1	111	14	2	3	0	21	5	22	20	9	1	230	5	192	310	5	139	14	281
Urtica dioica	0	0	0	0	0	0	0	0	0	0	0	0	0	0	0	0	0	0	0	0	14	0	0	0	0	0	0	0	0	0	0	0	0	0	0	0	0	0	0	0	0	0	0	0	0	0	7	0	0
Valeriana sp	0	0	0	0	0	0	0	0	0	0	0	0	0	0	0	0	0	0	0	0	0	0	0	0	0	0	0	0	0	0	0	0	0	0	0	0	0	0	0	0	0	0	0	0	0	0	0	0	0
Veronica sp	0	0	0	0	0	0	0	0	0	0	0	0	0	0	0	0	0	0	0	0	0	0	0	0	0	0	0	0	0	0	0	0	0	0	0	0	0	0	0	0	0	0	0	0	0	0	0	0	0
Total Number of Sequences for individual insect	1130	56	1642	2302	4232	2799	3168	1348	4036	4504	26974	2504	713	688	1920	2415	333	657	572	118	29640	1618	13188	1130	728	527	587	2069	1954	1851	28909	3414	385	125	653	1971	1124	2350	1687	2787	572	28223	2676	30049	18805	15584	31071	16575	39280
[truncated: 77 more columns]

## Sheet: Taxon List
Combined list of all taxonomic groups Identified from pollen removed from hoverflies at four grasslands in west Wales, caught between June and August 2014
Plant Species/Genus/Family	All	Species	Genera	Tribe/Family
Acer sp	1		1
Achillea millefolium	1	1
Apiaceae	1			1
Asteraceae	1			1
Brassica sp	1		1
Brassicaceae	1			1
Buddleja sp.	1		1
Calluna vulgaris	1	1
Caltha palustris	1	1
Capsella bursa-pastoris	1	1
Cardueae	1			1
Cerastium sp	1		1
Chenopodiaceae	1			1
Cichorieae	1			1
Clematis vitalba	1	1
Convulvulaceae	1			1
Crataegus monogyna	1	1
Crepis capillaris	1	1
Crepis spp	1		1
Dactylorhiza spp	1		1
Digitalis purpurea	1	1
Euphorbia spp	1		1
Fabaceae	1			1
Filipendula ulmaria	1	1
Galium palustre	1	1
Galium sp	1		1
Genista sp	1		1
Hedera helix	1	1
Hypericum sp	1		1
Iridaceae	1			1
Juncus sp	1		1
Lamiaceae	1			1
Lathyrus spp	1		1
Lauraceae	1			1
Leontodon hispidus	1	1
Lonicera sp	1		1
Lotus pedunculatus	1	1
Mentha sp	1		1
Menyanthes trifoliata	1	1
Myosotis spp	1		1
Narthecium ossifragum	1	1
Plantago lanceolata	1	1
Poaceae	1			1
Potentilla sp	1		1
Prunus spinosa	1	1
Quercus sp	1		1
Ranunculaceae	1			1
Ranunculus sp	1		1
Rosa sp	1		1
Rosaceae	1			1
Rubus fruticosus agg.	1	1
Salix sp	1		1
Sambucus nigra	1	1
Senecio sp	1		1
Silene sp	1		1
Sonchus sp	1		1
Succisa pratensis	1	1
Taraxacum officinale agg.	1	1
Trifolium repens	1	1
Trifolium sp	1		1
Ulex sp	1		1
Urtica dioica	1	1
Valeriana sp	1		1
Veronica sp	1		1
Viburnum opulus	1	1
	65	24	27	14
